# Supplementary material for: Perceptions about Research Participation among Individuals at Risk and Individuals with Premanifest Huntington’s Disease: A Survey Conducted by the European Huntington Association
Source: J Pers Med. 2021 Aug 20;11(8):815. doi: 10.3390/jpm11080815 (PMC8400079; doi:10.3390/jpm11080815)
Supplement: Supplementary file 1 [file jpm-11-00815-s001.zip]

Archive with 2 entries (2 files):
- Appendix 1_Survey_MovingForward_JPM.pdf
- Appendix 2_Survey Information_MovingForward_JPM.pdf
